# Supplementary material for: Host plant nutrient contents influence nutrient contents in Bradysia cellarum and Bradysia impatiens
Source: PLoS One. 2020 Apr 29;15(4):e0226471. doi: 10.1371/journal.pone.0226471 (PMC7190127; doi:10.1371/journal.pone.0226471)
Supplement: S1 File — (XLS) [file pone.0226471.s001.xls]

## Sheet: values used to build figures
Nutrient content in roots of host plants			Soluble sugar content in bodies of B. cellarum and B. impatiens			Glycogen content in bodies of B. cellarum and B. impatiens			Total fat content in bodies of B. cellarum and B. impatiens			Neutral fat content in bodies of B. cellarum and B. impatiens			Protein content in bodies of B. cellarum and B. impatiens
Different hosts	Soluble protein content (mg/g)	Error bars	Different hosts	B.odoriphaga	B. difformis	Different hosts	B. odoriphaga	B. difformis	Different hosts	B. odoriphaga	B. difformis	Different hosts	B. odoriphaga	B. difformis	Different hosts	B. odoriphaga	B. difformis
Chinese chive	3.87	b	Chinese chive	8.76	8.9514	Chinese chive	4.443	4.283	Chinese chive	8.4334	8.6427	Chinese chive	0.9168	0.9476	Chinese chive	43.5694	43.0249
Broad bean	4.49	a	Broad bean	7.5252	9.1279	Broad bean	5.3621	6.4992	Broad bean	7.6722	7.8295	Broad bean	0.9122	0.8398	Broad bean	43.9392	51.6105
Lettuce	1.91	e	Lettuce	7.5716	7.9712	Lettuce	6.3668	6.096	Lettuce	5.5594	5.9699	Lettuce	0.524	0.4978	Lettuce	34.4747	36.9876
Chinese cabbage	1.61	f	Chinese cabbage	5.7759	5.6756	Chinese cabbage	3.3404	2.8605	Chinese cabbage	7.0031	6.3365	Chinese cabbage	0.6919	0.6365	Chinese cabbage	29.7861	37.0164
Wild cabbage	1.99	d	Wild cabbage	6.3751	7.3438	Wild cabbage	4.4366	4.2638	Wild cabbage	6.4179	6.9937	Wild cabbage	0.5533	0.5348	Wild cabbage	28.9861	37.1738
Pepper	2.34	c	Pepper	5.9126	4.9292	Pepper	3.8332	3.42	Pepper	6.6565	7.2443	Pepper	0.7381	0.7335	Pepper	34.6734	29.6887
Different hosts	Free amino acid content (mg/g)	Error bars		Standard Error	Standard Error		Standard Error	Standard Error		Standard Error	Standard Error		Standard Error	Standard Error		Standard Error	Standard Error
Chinese chive	0.17	b		0.1584	0.0754		0.2736	0.2426		0.1037	0.1911		0.0299	0.0148		0.9299	0.6387
Broad bean	0.2	a		0.1342	0.1038		0.2154	0.1695		0.096	0.2016		0.0201	0.0176		0.7042	0.5913
Lettuce	0.08	e		0.233	0.1955		0.2451	0.2398		0.1172	0.1661		0.0103	0.0068		0.7602	0.8731
Chinese cabbage	0.07	de		0.2013	0.249		0.1856	0.263		0.1049	0.0651		0.0127	0.0274		0.6808	0.5044
Wild cabbage	0.11	c		0.1421	0.193		0.2362	0.1429		0.1157	0.1659		0.024	0.0139		0.8391	0.6801
Pepper	0.09	d		0.1179	0.1618		0.3241	0.129		0.1234	0.2611		0.0195	0.02		0.7699	0.907
Different hosts	Soluble carbohydrate content (mg/g)	Error bars		Error bars	Error bars		Error bars	Error bars		Error bars	Error bars		Error bars	Error bars		Error bars	Error bars
Chinese chive	0.85	a		aA	bA		bA	bA		aA	aA		aA	aA		aA	abA
Broad bean	0.58	c		abB	aA		abB	aA		abA	abA		aA	abB		aB	aA
Lettuce	0.42	f		abB	abA		aA	abA		cA	dA		cA	dA		bB	bA
Chinese cabbage	0.56	d		bA	cA		bcA	cA		bA	cdB		bA	cdA		cB	bA
Wild cabbage	0.61	b		abB	abA		bA	bA		bcB	bcdA		bcA	dA		cB	bA
Pepper	0.51	e		abA	cB		bA	cB		bcB	bcA		abA	bA		bA	cB
Different hosts	Starch content (mg/g)	Error bars
Chinese chive	5.18	b
Broad bean	5.57	a
Lettuce	2.28	e
Chinese cabbage	3.02	d
Wild cabbage	3.15	c
Pepper	2.23	f
